# Supplementary material for: Impact of Androgen Receptor Activity on Prostate-Specific Membrane Antigen Expression in Prostate Cancer Cells
Source: Int J Mol Sci. 2022 Jan 18;23(3):1046. doi: 10.3390/ijms23031046 (PMC8835452; doi:10.3390/ijms23031046)
Supplement: Supplementary file 1 [file ijms-23-01046-s001.zip]

Archive with 1 entries (1 files):
- ijms-1473502-SI.pdf
